# Supplementary material for: Prevalence, antimicrobial resistance and genomic comparison of non-typhoidal salmonella isolated from pig farms with different levels of intensification in Yangon Region, Myanmar
Source: PLoS One. 2024 Sep 19;19(9):e0307868. doi: 10.1371/journal.pone.0307868 (PMC11412544; doi:10.1371/journal.pone.0307868)
Supplement: S8 Table — (XLSX) [file pone.0307868.s012.xlsx]

## Sheet: Sheet1
ID	Study period	Farm size	ST	Serovar
NS-248	2016-2017	Semi-intensive	1030	Augustenborg
NS-249	2016-2017	Semi-intensive	1030	Augustenborg
NS-250	2016-2017	Semi-intensive	1030	Augustenborg
NS-251	2016-2017	Semi-intensive	2133	Brancaster
NS-252	2016-2017	Semi-intensive	2133	Brancaster
NS-253	2016-2017	Semi-intensive	2133	Brancaster
NS-254	2016-2017	Semi-intensive	34	I 1,4,[5],12:i:-
NS-255	2016-2017	Semi-intensive	319	Tennessee
NS-256	2016-2017	Intensive	2133	Brancaster
NS-257	2016-2017	Intensive	198	Kentucky
NS-258	2016-2017	Intensive	29	Stanley
NS-259	2016-2017	Intensive	29	Stanley
NS-260	2016-2017	Semi-intensive	909	Bareilly
NS-261	2016-2017	Semi-intensive	909	Bareilly
NS-262	2016-2017	Semi-intensive	909	Bareilly
NS-263	2016-2017	Backyard	365	Weltevreden
NS-264	2016-2017	Backyard	365	Weltevreden
NS-265	2016-2017	Backyard	365	Weltevreden
NS-266	2016-2017	Backyard	365	Weltevreden
NS-267	2016-2017	Backyard	365	Weltevreden
NS-268	2016-2017	Backyard	365	Weltevreden
NS-269	2016-2017	Backyard	365	Weltevreden
NS-270	2016-2017	Backyard	29	Stanley
NS-271	2016-2017	Backyard	29	Stanley
NS-272	2016-2017	Backyard	365	Weltevreden
NS-273	2016-2017	Backyard	1547	Javiana
NS-274	2016-2017	Backyard	198	Kentucky
NS-275	2016-2017	Backyard	1547	Javiana
NS-276	2016-2017	Backyard	1547	Javiana
NS-277	2016-2017	Backyard	1547	Javiana
NS-278	2016-2017	Backyard	1547	Javiana
NS-279	2016-2017	Backyard	1547	Javiana
NS-280	2016-2017	Backyard	1547	Javiana
NS-281	2016-2017	Backyard	1547	Javiana
NS-282	2016-2017	Backyard	1547	Javiana
NS-283	2016-2017	Backyard	314	Kentucky
NS-284	2016-2017	Backyard	314	Kentucky
NS-285	2016-2017	Backyard	2040	Indiana
NS-286	2016-2017	Backyard	22	Braenderup
NS-287	2016-2017	Backyard	314	Kentucky
NS-288	2016-2017	Backyard	314	Kentucky
NS-289	2016-2017	Backyard	314	Kentucky
NS-290	2016-2017	Backyard	314	Kentucky
NS-291	2016-2017	Backyard	13	Agona
NS-294	2016-2017	Semi-intensive	909	Bareilly
NS-295	2016-2017	Semi-intensive	909	Bareilly
NS-296	2016-2017	Semi-intensive	469	Rissen
NS-297	2016-2017	Semi-intensive	365	Weltevreden
NS-298	2016-2017	Semi-intensive	469	Rissen
NS-299	2016-2017	Intensive	2133	Brancaster
NS-300	2016-2017	Intensive	2133	Brancaster
Plate1-A1_S97	2016-2017	Semi-intensive	413	Mbandaka
Plate1-A10_S98	2016-2017	Semi-intensive	1543	Kedougou
Plate1-A11_S99	2016-2017	Backyard	423	Paratyphi B var. Java monophasic
Plate1-A12_S100	2016-2017	Backyard	198	Kentucky
Plate1-A2_S101	2016-2017	Backyard	319	Tennessee
Plate1-A3_S102	2016-2017	Backyard	36	Typhimurium
Plate1-A4_S103	2016-2017	Intensive	2133	Brancaster
Plate1-A5_S104	2016-2017	Intensive	469	Rissen
Plate1-A6_S105	2016-2017	Backyard	365	Weltevreden
Plate1-A7_S106	2016-2017	Backyard	2040	Indiana
Plate1-A8_S107	2016-2017	Backyard	413	Mbandaka
Plate1-A9_S108	2016-2017	Semi-intensive	22	Braenderup
Plate1-B1_S109	2016-2017	Semi-intensive	413	Mbandaka
Plate1-B10_S110	2016-2017	Semi-intensive	198	Kentucky
Plate1-B11_S111	2016-2017	Backyard	198	Kentucky
Plate1-B12_S112	2016-2017	Semi-intensive	319	Tennessee
Plate1-B2_S113	2016-2017	Backyard	319	Tennessee
Plate1-B3_S114	2016-2017	Backyard	36	Typhimurium
Plate1-B4_S115	2016-2017	Intensive	2133	Brancaster
Plate1-B5_S116	2016-2017	Backyard	1547	Javiana
Plate1-B6_S117	2016-2017	Backyard	365	Weltevreden
Plate1-B7_S118	2016-2017	Backyard	2040	Indiana
Plate1-B8_S119	2016-2017	Semi-intensive	469	Rissen
Plate1-B9_S120	2016-2017	Semi-intensive	413	Mbandaka
Plate1-C1_S121	2016-2017	Semi-intensive	413	Mbandaka
Plate1-C10_S122	2016-2017	Semi-intensive	198	Kentucky
Plate1-C11_S123	2016-2017	Backyard	1030	Augustenborg
Plate1-C12_S124	2016-2017	Semi-intensive	319	Tennessee
Plate1-C2_S125	2016-2017	Backyard	319	Tennessee
Plate1-C3_S126	2016-2017	Backyard	36	Typhimurium
Plate1-C4_S127	2016-2017	Intensive	2133	Brancaster
Plate1-C5_S128	2016-2017	Backyard	1547	Javiana
Plate1-C6_S129	2016-2017	Semi-intensive	365	Weltevreden
Plate1-C7_S130	2016-2017	Backyard	413	Mbandaka
Plate1-C8_S131	2016-2017	Semi-intensive	469	Rissen
Plate1-C9_S132	2016-2017	Semi-intensive	413	Mbandaka
Plate1-D1_S133	2016-2017	Semi-intensive	413	Mbandaka
Plate1-D10_S134	2016-2017	Semi-intensive	198	Kentucky
Plate1-D11_S135	2016-2017	Backyard	1030	Augustenborg
Plate1-D12_S136	2016-2017	Semi-intensive	319	Tennessee
Plate1-D2_S137	2016-2017	Backyard	319	Tennessee
Plate1-D3_S138	2016-2017	Backyard	36	Typhimurium
Plate1-D4_S139	2016-2017	Intensive	2133	Brancaster
Plate1-D6_S141	2016-2017	Semi-intensive	365	Weltevreden
Plate1-D7_S142	2016-2017	Backyard	198	Kentucky
Plate1-D8_S143	2016-2017	Semi-intensive	469	Rissen
Plate1-D9_S144	2016-2017	Semi-intensive	413	Mbandaka
Plate1-E1_S145	2016-2017	Semi-intensive	413	Mbandaka
Plate1-E10_S146	2016-2017	Semi-intensive	198	Kentucky
Plate1-E11_S147	2016-2017	Backyard	1030	Augustenborg
Plate1-E12_S148	2016-2017	Semi-intensive	319	Tennessee
Plate1-E2_S149	2016-2017	Backyard	319	Tennessee
Plate1-E3_S150	2016-2017	Backyard	36	Typhimurium
Plate1-E4_S151	2016-2017	Intensive	2133	Brancaster
Plate1-E5_S152	2016-2017	Backyard	365	Weltevreden
Plate1-E7_S154	2016-2017	Backyard	198	Kentucky
Plate1-E8_S155	2016-2017	Semi-intensive	469	Rissen
Plate1-E9_S156	2016-2017	Semi-intensive	22	Braenderup
Plate1-F1_S157	2016-2017	Backyard	198	Kentucky
Plate1-F10_S158	2016-2017	Semi-intensive	198	Kentucky
Plate1-F11_S159	2016-2017	Backyard	1030	Augustenborg
Plate1-F12_S160	2016-2017	Semi-intensive	319	Tennessee
Plate1-F2_S161	2016-2017	Backyard	36	Typhimurium
Plate1-F3_S162	2016-2017	Backyard	36	Typhimurium
Plate1-F4_S163	2016-2017	Intensive	2133	Brancaster
Plate1-F5_S164	2016-2017	Backyard	365	Weltevreden
Plate1-F6_S165	2016-2017	Semi-intensive	365	Weltevreden
Plate1-F7_S166	2016-2017	Backyard	1794	Brunei
Plate1-F8_S167	2016-2017	Semi-intensive	469	Rissen
Plate1-F9_S168	2016-2017	Semi-intensive	22	Braenderup
Plate1-G1_S169	2016-2017	Backyard	319	Tennessee
Plate1-G10_S170	2016-2017	Semi-intensive	198	Kentucky
Plate1-G11_S171	2016-2017	Backyard	198	Kentucky
Plate1-G12_S172	2016-2017	Semi-intensive	319	Tennessee
Plate1-G2_S173	2016-2017	Backyard	36	Typhimurium
Plate1-G3_S174	2016-2017	Backyard	36	Typhimurium
Plate1-G4_S175	2016-2017	Intensive	469	Rissen
Plate1-G5_S176	2016-2017	Backyard	365	Weltevreden
Plate1-G6_S177	2016-2017	Semi-intensive	34	I 4,[5],12:i:-
Plate1-G7_S178	2016-2017	Backyard	2040	Indiana
Plate1-G8_S179	2016-2017	Semi-intensive	469	Rissen
Plate1-G9_S180	2016-2017	Semi-intensive	1543	Kedougou
Plate1-H1_S181	2016-2017	Backyard	319	Tennessee
Plate1-H10_S182	2016-2017	Backyard	198	Kentucky
Plate1-H11_S183	2016-2017	Backyard	198	Kentucky
Plate1-H2_S185	2016-2017	Backyard	36	Typhimurium
Plate1-H3_S186	2016-2017	Backyard	36	Typhimurium
Plate1-H4_S187	2016-2017	Intensive	469	Rissen
Plate1-H5_S188	2016-2017	Backyard	365	Weltevreden
Plate1-H6_S189	2016-2017	Backyard	2040	Indiana
Plate1-H7_S190	2016-2017	Backyard	2040	Indiana
Plate1-H8_S191	2016-2017	Semi-intensive	22	Braenderup
Plate1-H9_S192	2016-2017	Semi-intensive	1543	Kedougou
Plate2-A2_S5	2016-2017	Intensive	2133	Brancaster
Plate2-A3_S6	2016-2017	Intensive	198	Kentucky
Plate2-A4_S7	2016-2017	Backyard	29	Stanley
Plate2-B1_S13	2016-2017	Semi-intensive	319	Tennessee
Plate2-B2_S17	2016-2017	Intensive	2133	Brancaster
Plate2-B3_S18	2016-2017	Intensive	198	Kentucky
Plate2-B4_S19	2016-2017	Backyard	29	Stanley
Plate2-C1_S25	2016-2017	Semi-intensive	319	Tennessee
Plate2-C2_S29	2016-2017	Intensive	29	Stanley
Plate2-C3_S30	2016-2017	Intensive	29	Stanley
Plate2-C4_S31	2016-2017	Backyard	198	Kentucky
Plate2-D1_S37	2016-2017	Semi-intensive	319	Tennessee
Plate2-D2_S41	2016-2017	Intensive	29	Stanley
Plate2-D4_S43	2016-2017	Backyard	198	Kentucky
Plate2-E2_S53	2016-2017	Intensive	29	Stanley
Plate2-E4_S55	2016-2017	Backyard	198	Kentucky
Plate2-F1_S61	2016-2017	Intensive	2133	Brancaster
Plate2-F2_S65	2016-2017	Intensive	2133	Brancaster
Plate2-F3_S66	2016-2017	Intensive	29	Stanley
Plate2-G1_S73	2016-2017	Intensive	2133	Brancaster
Plate2-G2_S77	2016-2017	Intensive	2133	Brancaster
Plate2-G3_S78	2016-2017	Intensive	29	Stanley
Plate2-H1_S85	2016-2017	Intensive	2133	Brancaster
Plate2-H3_S90	2016-2017	Intensive	29	Stanley
Plate4-A12_S292	2016-2017	Backyard	198	Kentucky
Plate4-B12_S304	2016-2017	Backyard	198	Kentucky
Plate4-C12_S316	2016-2017	Semi-intensive	365	Weltevreden
Plate4-D12_S328	2016-2017	Semi-intensive	365	Weltevreden
Plate4-E11_S339	2016-2017	Semi-intensive	1543	Kedougou
Plate4-E12_S340	2016-2017	Backyard	214	Litchfield
Plate4-F11_S351	2016-2017	Backyard	29	Stanley
Plate4-F12_S352	2016-2017	Backyard	214	Litchfield
Plate4-G11_S363	2016-2017	Backyard	29	Stanley
Plate4-G12_S364	2016-2017	Backyard	2040	Indiana
Plate4-H11_S375	2016-2017	Backyard	198	Kentucky
NS001_S97_L001	2019-2020	Backyard	198	Kentucky
NS002_S98_L001	2019-2020	Semi-intensive	365	Weltevreden
NS003_S99_L001	2019-2020	Backyard	1541	Corvallis
NS004_S100_L001	2019-2020	Backyard	1541	Corvallis
NS005_S101_L001	2019-2020	Intensive	29	Stanley
NS006_S1_L001	2019-2020	Semi-intensive	365	Weltevreden
NS007_S2_L001	2019-2020	Backyard	29	Stanley
NS008_S3_L001	2019-2020	Backyard	365	Weltevreden
NS009_S4_L001	2019-2020	Backyard	1542	Lexington
NS010_S5_L001	2019-2020	Semi-intensive	1542	Lexington
NS011_S6_L001	2019-2020	Semi-intensive	1542	Lexington
NS012_S7_L001	2019-2020	Semi-intensive	1542	Lexington
NS013_S8_L001	2019-2020	Intensive	29	Stanley
NS014_S9_L001	2019-2020	Intensive	1542	Lexington
NS015_S10_L001	2019-2020	Intensive	29	Stanley
NS016_S11_L001	2019-2020	Semi-intensive	13	Agona
NS017_S12_L001	2019-2020	Semi-intensive	365	Weltevreden
NS018_S13_L001	2019-2020	Backyard	365	Weltevreden
NS019_S14_L001	2019-2020	Intensive	34	Typhimurium
NS020_S15_L001	2019-2020	Semi-intensive	34	Typhimurium
NS021_S16_L001	2019-2020	Semi-intensive	34	Typhimurium
NS022_S17_L001	2019-2020	Semi-intensive	34	Typhimurium
NS023_S18_L001	2019-2020	Semi-intensive	34	Typhimurium
NS024_S19_L001	2019-2020	Semi-intensive	365	Weltevreden
NS025_S20_L001	2019-2020	Semi-intensive	34	Typhimurium
NS026_S21_L001	2019-2020	Semi-intensive	365	Weltevreden
NS027_S22_L001	2019-2020	Semi-intensive	1542	Lexington
NS028_S23_L001	2019-2020	Semi-intensive	365	Weltevreden
NS029_S24_L001	2019-2020	Semi-intensive	423	Paratyphi B var. Java
NS030_S25_L001	2019-2020	Semi-intensive	29	Stanley
NS031_S26_L001	2019-2020	Semi-intensive	365	Weltevreden
NS032_S27_L001	2019-2020	Semi-intensive	31	Newport
NS033_S28_L001	2019-2020	Intensive	29	Stanley
NS034_S29_L001	2019-2020	Intensive	29	Stanley
NS035_S30_L001	2019-2020	Intensive	1542	Lexington
NS036_S31_L001	2019-2020	Semi-intensive	1794	Brunei
NS037_S32_L001	2019-2020	Semi-intensive	2812	Farmsen
NS038_S33_L001	2019-2020	Intensive	29	Stanley
NS039_S34_L001	2019-2020	Intensive	29	Stanley
NS040_S35_L001	2019-2020	Intensive	40	Derby
NS041_S36_L001	2019-2020	Backyard	365	Weltevreden
NS042_S37_L001	2019-2020	Backyard	1541	Corvallis
NS043_S38_L001	2019-2020	Backyard	43	Paratyphi B
NS044_S39_L001	2019-2020	Backyard	365	Weltevreden
NS045_S40_L001	2019-2020	Backyard	31	Newport
NS046_S41_L001	2019-2020	Semi-intensive	2133	Brancaster
NS048_S43_L001	2019-2020	Intensive	1542	Lexington
NS049_S44_L001	2019-2020	Backyard	198	Kentucky
NS050_S45_L001	2019-2020	Intensive	516	Give
NS051_S46_L001	2019-2020	Intensive	516	Give
NS052_S47_L001	2019-2020	Intensive	29	Stanley
NS053_S48_L001	2019-2020	Intensive	1542	Lexington
NS054_S49_L001	2019-2020	Semi-intensive	365	Weltevreden
NS055_S50_L001	2019-2020	Semi-intensive	365	Weltevreden
NS057_S52_L001	2019-2020	Intensive	29	Stanley
NS058_S53_L001	2019-2020	Backyard	13	Agona
NS059_S54_L001	2019-2020	Intensive	29	Stanley
NS060_S55_L001	2019-2020	Semi-intensive	365	Weltevreden
NS061_S56_L001	2019-2020	Semi-intensive	365	Weltevreden
NS062_S57_L001	2019-2020	Intensive	1542	Lexington
NS063_S58_L001	2019-2020	Backyard	1541	Corvallis
NS064_S59_L001	2019-2020	Backyard	198	Kentucky
NS065_S60_L001	2019-2020	Backyard	198	Kentucky
NS067_S62_L001	2019-2020	Semi-intensive	29	Stanley
NS068_S63_L001	2019-2020	Intensive	29	Stanley
NS069_S64_L001	2019-2020	Intensive	1542	Lexington
NS070_S65_L001	2019-2020	Intensive	516	Give
NS071_S66_L001	2019-2020	Backyard	13	Agona
NS072_S67_L001	2019-2020	Backyard	365	Weltevreden
NS073_S68_L001	2019-2020	Backyard	29	Stanley
NS074_S69_L001	2019-2020	Semi-intensive	29	Stanley
NS077_S72_L001	2019-2020	Backyard	365	Weltevreden
NS078_S73_L001	2019-2020	Backyard	31	Newport
NS079_S74_L001	2019-2020	Semi-intensive	29	Stanley
NS080_S75_L001	2019-2020	Intensive	29	Stanley
NS082_S77_L001	2019-2020	Semi-intensive	34	Typhimurium
NS084_S79_L001	2019-2020	Semi-intensive	1547	Javiana
NS085_S80_L001	2019-2020	Backyard	198	Kentucky
NS086_S81_L001	2019-2020	Semi-intensive	365	Weltevreden
NS089_S84_L001	2019-2020	Semi-intensive	34	Typhimurium
NS090_S85_L001	2019-2020	Semi-intensive	34	Typhimurium
NS091_S86_L001	2019-2020	Semi-intensive	1547	Javiana
NS093_S88_L001	2019-2020	Semi-intensive	1547	Javiana
NS094_S89_L001	2019-2020	Backyard	516	Give
NS095_S90_L001	2019-2020	Backyard	516	Give
NS096_S91_L001	2019-2020	Intensive	40	Derby
NS097_S92_L001	2019-2020	Backyard	516	Give
NS098_S93_L001	2019-2020	Backyard	365	Weltevreden
NS099_S94_L001	2019-2020	Semi-intensive	34	Typhimurium
NS101_S96_L001	2019-2020	Backyard	198	Kentucky
NS102_S102_L001	2019-2020	Backyard	198	Kentucky
NS103_S103_L001	2019-2020	Semi-intensive	365	Weltevreden
NS104_S104_L001	2019-2020	Backyard	198	Kentucky
NS105_S105_L001	2019-2020	Intensive	29	Stanley
NS106_S106_L001	2019-2020	Semi-intensive	29	Stanley
NS107_S107_L001	2019-2020	Semi-intensive	34	Typhimurium
